# Supplementary material for: Cytotoxic Effects of Phytomediated Silver and Gold Nanoparticles Synthesised from Rooibos (Aspalathus linearis), and Aspalathin
Source: Plants (Basel). 2021 Nov 15;10(11):2460. doi: 10.3390/plants10112460 (PMC8620073; doi:10.3390/plants10112460)
Supplement: Supplementary file 1 [file plants-10-02460-s001.zip]

Archive with 1 entries (1 files):
- plants-1414337-supplementary.pdf
